# Supplementary material for: Initial Assessment of Variability of Responses to Toxicants in Donor-Specific Endothelial Colony Forming Cells
Source: Front Public Health. 2018 Dec 21;6:369. doi: 10.3389/fpubh.2018.00369 (PMC6308159; doi:10.3389/fpubh.2018.00369)
Supplement: Supplementary file 3 [file Table_3.xlsx]

## Sheet: CB002 polyclonal ECFC tox
Plate 1
<>	1	2	3	4	5	6	7	8	9	10	11	12		<>	1	2	3	4	5	6	7	8	9	10	11	12
A	49	2111	43	149	650	1325	1563	1947	1717	982	1524	1409		A	Bl	Control	CdCl2									Control
B	69	1567	46	163	809	1565	1372	1598	1880	1558	1714	1781		B	Bl	Control	80	40	20	10	5	2.5	1.25	0.625	0.3125	Control
C	32	1429	59	268	1264	1628	2074	2832	1569	2675	2161	1782		C	Bl	Control	Menadione									Control
D	30	2226	59	190	2277	1358	1362	1697	2310	1875	2568	1976		D	Bl	Control	40	20	10	5	2.5	1.25	0.625	0.3125	0.15625	Control
E														E
F														F
G	33	1588	59	52	100	711	1063	1425	1617	1881	1541	1126		G	Bl	Control	Tributyltin									Control
H	256	2215	38	36	196	664	1093	1504	3213	2237	2054	1350		H	Bl	Control	20	10	5	2.5	1.25	0.625	0.3125	0.15625	0.078125	Control
Plate 2
<>	1	2	3	4	5	6	7	8	9	10	11	12		<>	1	2	3	4	5	6	7	8	9	10	11	12
A	15	93	14	14	21	41	105	176	148	104	167	184		A	Bl	Control	CdCl2									Control
B	18	187	15	17	55	85	208	175	200	153	173	183		B	Bl	Control	80	40	20	10	5	2.5	1.25	0.625	0.3125	Control
C	18	276	18	106	185	234	208	205	245	195	249	299		C	Bl	Control	Menadione									Control
D	16	280	20	160	300	380	336	320	417	379	401	328		D	Bl	Control	40	20	10	5	2.5	1.25	0.625	0.3125	0.15625	Control
E	21	406	229	320	375	454	344	416	340	318	411	457		E
F	19	622	182	313	510	392	513	421	538	330	507	544		F
G	27	695	19	25	35	339	358	424	646	616	769	628		G	Bl	Control	Tributyltin									Control
H	35	538	22	24	26	174	265	429	612	446	642	843		H	Bl	Control	20	10	5	2.5	1.25	0.625	0.3125	0.15625	0.078125	Control
Plate 3
<>	1	2	3	4	5	6	7	8	9	10	11	12		<>	1	2	3	4	5	6	7	8	9	10	11	12
A	24	3224	115	39	59	176	1132	1961	2977	2484	2819	2787		A	Bl	Control	CdCl2									Control
B	30	3771	45	62	203	1219	2319	2349	2667	2666	3572	2982		B	Bl	Control	80	40	20	10	5	2.5	1.25	0.625	0.3125	Control
C	24	3788	98	863	2472	3017	3115	2280	2679	3489	4164	2755		C	Bl	Control	Menadione									Control
D	31	4177	233	1161	2481	2838	2619	3053	2768	3464	2982	2485		D	Bl	Control	40	20	10	5	2.5	1.25	0.625	0.3125	0.15625	Control
E	27	4144	1169	1467	2811	2393	2872	2231	2822	2596	3091	2301		E
F	41	4405	2311	2186	3296	2445	2811	2605	2626	2977	3255	2354		F
G	40	5307	72	47	84	582	993	1764	2984	2589	3353	1919		G	Bl	Control	Tributyltin									Control
H	34	4186	53	60	49	750	2346	1877	2755	2257	2921	2419		H	Bl	Control	20	10	5	2.5	1.25	0.625	0.3125	0.15625	0.078125	Control
Plate 1	13	14	15	16	17	18	19	20	21	22	23	24		Plate 1	13	14	15	16	17	18	19	20	21	22	23	24
I	1522	212	218	339	683	1478	3247	3973	4434	4689	4176	573		I	NaAsO2
J	1699	157	280	289	439	1887	2769	3732	4172	4248	3773	437		J	control	100	50	25	12.5	6.25	3.125	1.5625	0.78125	0.390625	control	Bl
Plate 2	13	14	15	16	17	18	19	20	21	22	23	24		Plate 2	13	14	15	16	17	18	19	20	21	22	23	24
I	3300	332	1151	1464	2259	2551	2867	3139	1690	2550	1482	66		I	NaAsO2
J	2908	66	107	182	133	905	1494	1915	2853	2844	2713	264		J	control	100	50	25	12.5	6.25	3.125	1.5625	0.78125	0.390625	control	Bl
Plate 3	13	14	15	16	17	18	19	20	21	22	23	24		Plate 3	13	14	15	16	17	18	19	20	21	22	23	24
I	2428	148	508	1070	1236	1912	2782	2687	2252	2369	1470	362		I	NaAsO2
J	2909	138	250	165	286	1185	1991	2233	2632	3435	2635	117		J	control	100	50	25	12.5	6.25	3.125	1.5625	0.78125	0.390625	control	Bl

## Sheet: Tox Day I
<>	1	2	3	4	5	6	7	8	9	10	11	12	13	14	15	16	17	18	19	20	21	22	23	24	Plate I.1	<>	1	2	3	4	5	6	7	8	9	10	11	12	13	14	15	16	17	18	19	20	21	22	23
A	54	1233	50	60	48	638	2739	4073	2498	4065	2789	2754	1246	132	88	54	324	1110	1494	1453	1213	1395	1450	136		A	blank media	control	Menadione				CBs101-1					control	control	Menadione				CBs101-2					control
B	50	2098	44	54	64	2295	3136	3016	3021	3914	4292	3818	2023	84	39	57	951	1675	1231	1777	1311	1506	1097	116		B	blank media	control	160	80	40	20	10	5	2.5	1.25	0.625	control	control	160	80	40	20	10	5	2.5	1.25	0.625	control
C	38	2738	2608	3404	5656	2762	3311	4242	3988	2752	3349	3281	2040	2104	2002	1854	1835	1726	1405	1352	1823	1269	1889	88		C	blank media	control	Phytonadione									control	control	Phytonadione									control
D	44	2529	3649	3268	4093	2516	3809	3127	2943	3394	3609	3326	2829	2041	2182	2203	1958	1989	2033	2843	2189	1130	1581	262		D	blank media	control	100	50	25	12.5	6.25	3.125	1.5625	0.78125	0.390625	control	control	100	50	25	12.5	6.25	3.125	1.5625	0.78125	0.390625	control
E	48	2329	47	51	268	719	1602	1877	2273	2089	2417	2187	1724	61	51	67	306	770	1406	1572	1650	1297	1533	131		E	blank media	control	Tributyltin									control	control	Tributyltin									control
F	60	2644	64	64	442	950	1995	1311	2522	2384	2048	3199	1951	49	59	162	658	1288	1104	1526	1447	1377	1369	215		F	blank media	control	20	10	5	2.5	1.25	0.625	0.3125	0.15625	0.078125	control	control	20	10	5	2.5	1.25	0.625	0.3125	0.15625	0.078125	control
G	51	3460	871	3687	4664	3210	2888	3838	2588	2440	3499	3123	1691	697	1598	2267	1628	1731	2241	2189	2049	2045	1865	208		G	blank media	control	SnCl2									control	control	SnCl2									control
H	88	2836	963	2869	4130	2614	2684	3100	2645	3403	3106	3401	2346	512	2068	1510	1879	1965	1644	1701	2869	1966	1493	153		H	blank media	control	200	100	50	25	12.5	6.25	3.125	1.5625	0.78125	control	control	200	100	50	25	12.5	6.25	3.125	1.5625	0.78125	control
I	80	2966	1939	1932	2272	3231	1773	3915	2907	2655	2901	4019	1808	1501	2890	1699	1718	1771	1300	2895	1284	1383	1742	266		I	blank media	control	Na2HAsO4									control	control	Na2HAsO4									control
J	77	2298	1754	2563	2495	2331	3134	3169	3894	2546	2172	2734	1595	1044	1691	1447	1606	1817	2236	2948	2217	1735	1799	189		J	blank media	control	100	50	25	12.5	6.25	3.125	1.5625	0.78125	0.390625	control	control	100	50	25	12.5	6.25	3.125	1.5625	0.78125	0.390625	control
K	42	2198	59	72	150	489	1842	2943	2744	2037	2545	2457	2447	66	77	173	445	1062	1203	1763	1896	1526	1736	100		K	blank media	control	NaAsO2									control	control	NaAsO2									control
L	61	2599	59	110	157	365	1491	2956	3437	3321	4226	2977	1778	104	98	190	423	1219	2425	2687	3254	3185	1492	92		L	blank media	control	100	50	25	12.5	6.25	3.125	1.5625	0.78125	0.390625	control	control	100	50	25	12.5	6.25	3.125	1.5625	0.78125	0.390625	control
M	57	2635	49	60	108	524	2670	3118	3173	2580	3397	2567	1540	70	75	116	279	879	1196	1704	1408	1443	2018	144		M	blank media	control	CdCl2									control	control	CdCl2									control
N	77	2209	53	72	146	436	1293	2486	2716	2600	4007	3839	1660	53	65	126	322	1466	1949	1672	2441	2465	2076	152		N	blank media	control	160	80	40	20	10	5	2.5	1.25	0.625	control	control	160	80	40	20	10	5	2.5	1.25	0.625	control
O	82	3656	325	4388	3569	3744	2706	3178	3571	3810	4082	3240	3279	227	2331	2676	2189	1872	2619	2631	2492	2196	2060	119		O	blank media	control	ZnCl2									control	control	ZnCl2									control
P	90	2930	176	2406	2841	2739	3285	2845	2938	3464	4090	3458	3473	797	2903	2596	1732	2646	3084	2410	2877	2612	2307	380		P	blank media	control	400	200	100	50	25	12.5	6.25	3.125	1.5625	control	control	400	200	100	50	25	12.5	6.25	3.125	1.5625	control
<>	1	2	3	4	5	6	7	8	9	10	11	12	13	14	15	16	17	18	19	20	21	22	23	24	Plate I.2	<>	1	2	3	4	5	6	7	8	9	10	11	12	13	14	15	16	17	18	19	20	21	22	23
A	56	231	49	57	64	74	649	2395	2623	2397	2114	2672	155	47	46	45	53	335	1056	1056	997	714	731	47		A	blank media	control	Menadione				CBs103-1					control	control	Menadione				CBs103-2					control
B	60	634	56	42	53	78	558	2514	4112	2732	3281	2631	196	42	47	51	57	437	743	657	670	421	552	47		B	blank media	control	160	80	40	20	10	5	2.5	1.25	0.625	control	control	160	80	40	20	10	5	2.5	1.25	0.625	control
C	69	2361	1096	1376	2864	2785	4558	2862	3464	3748	3160	2084	827	670	433	659	989	911	1166	777	814	784	820	40		C	blank media	control	Phytonadione									control	control	Phytonadione									control
D	74	1507	2050	3723	3296	3041	2622	3955	4223	4004	4413	3075	1247	833	576	717	888	998	794	767	910	1124	1031	43		D	blank media	control	100	50	25	12.5	6.25	3.125	1.5625	0.78125	0.390625	control	control	100	50	25	12.5	6.25	3.125	1.5625	0.78125	0.390625	control
E	59	3202	60	54	634	2193	2867	1837	2234	2632	3533	3438	987	56	70	90	372	683	794	1128	1149	865	1002	45		E	blank media	control	Tributyltin									control	control	Tributyltin									control
F	67	2768	75	89	796	1595	1685	3093	2533	2890	2874	2828	877	61	67	215	469	759	861	867	1403	978	1607	54		F	blank media	control	20	10	5	2.5	1.25	0.625	0.3125	0.15625	0.078125	control	control	20	10	5	2.5	1.25	0.625	0.3125	0.15625	0.078125	control
G	71	2790	1748	5199	3574	3339	2493	3340	3179	2881	3019	2791	784	328	588	538	1193	857	872	1322	1470	891	882	63		G	blank media	control	SnCl2									control	control	SnCl2									control
H	100	5885	1300	3025	2759	2802	4233	4711	3683	3808	3941	2301	596	355	734	671	796	779	956	980	1018	1465	715	63		H	blank media	control	200	100	50	25	12.5	6.25	3.125	1.5625	0.78125	control	control	200	100	50	25	12.5	6.25	3.125	1.5625	0.78125	control
I	89	3203	2401	4761	3651	3358	3173	3467	3979	3041	2890	3842	679	521	905	705	957	605	831	795	764	1397	759	54		I	blank media	control	Na2HAsO4									control	control	Na2HAsO4									control
J	90	3320	2686	3611	3685	5147	2513	3611	3603	3199	2605	2902	1209	462	729	919	861	767	941	988	1302	1210	1213	60		J	blank media	control	100	50	25	12.5	6.25	3.125	1.5625	0.78125	0.390625	control	control	100	50	25	12.5	6.25	3.125	1.5625	0.78125	0.390625	control
K	65	2483	77	111	441	1622	2290	2710	4197	2969	3185	3855	698	73	78	312	818	815	1429	1476	1523	827	997	52		K	blank media	control	NaAsO2									control	control	NaAsO2									control
L	70	2400	138	164	570	870	1813	2780	4717	3343	4098	2945	692	68	97	357	570	1186	1177	1256	777	1512	1359	62		L	blank media	control	100	50	25	12.5	6.25	3.125	1.5625	0.78125	0.390625	control	control	100	50	25	12.5	6.25	3.125	1.5625	0.78125	0.390625	control
M	67	1806	52	68	215	708	2103	3297	3987	3876	1506	2102	397	64	88	165	406	834	1031	1057	1049	1167	1352	86		M	blank media	control	CdCl2									control	control	CdCl2									control
N	93	2500	61	81	277	986	2501	3502	3241	3148	3115	2783	753	57	103	142	644	571	772	831	1007	861	1404	74		N	blank media	control	160	80	40	20	10	5	2.5	1.25	0.625	control	control	160	80	40	20	10	5	2.5	1.25	0.625	control
O	82	3453	880	3663	3547	5030	4047	4821	3316	4050	3929	3647	494	252	823	874	918	722	1043	1461	1509	1418	1015	67		O	blank media	control	ZnCl2									control	control	ZnCl2									control
P	113	3535	403	2763	3307	2540	2305	3553	3281	2318	4136	3246	1053	316	891	793	645	711	1192	924	751	901	809	245		P	blank media	control	400	200	100	50	25	12.5	6.25	3.125	1.5625	control	control	400	200	100	50	25	12.5	6.25	3.125	1.5625	control
<>	1	2	3	4	5	6	7	8	9	10	11	12	13	14	15	16	17	18	19	20	21	22	23	24	Plate I.3	<>	1	2	3	4	5	6	7	8	9	10	11	12	13	14	15	16	17	18	19	20	21	22	23
A	57	3071	71	64	98	1754	1386	1353	2302	2832	3490	1785	1393	999	57	58	309	1287	1587	1918	1122	1075	1507	69		A	blank media	control	Menadione				CBs104-1					control	control	Menadione				CBs104-3					control
B	55	2616	61	51	76	1599	2393	1822	2888	1277	1907	2117	1757	1391	60	52	468	1290	880	1776	1039	1340	1391	49		B	blank media	control	160	80	40	20	10	5	2.5	1.25	0.625	control	control	160	80	40	20	10	5	2.5	1.25	0.625	control
C	63	2621	1805	2636	2151	3398	2273	2613	2567	2372	2315	2870	1179	2352	923	1451	1890	1296	1973	1589	1607	2354	1729	53		C	blank media	control	Phytonadione									control	control	Phytonadione									control
D	54	3237	2717	2659	2397	3594	2026	1896	1963	2185	2989	2042	1604	1240	1412	1609	1825	1184	1317	1789	1409	1780	1872	47		D	blank media	control	100	50	25	12.5	6.25	3.125	1.5625	0.78125	0.390625	control	control	100	50	25	12.5	6.25	3.125	1.5625	0.78125	0.390625	control
E	53	2728	71	72	622	1140	1530	1659	1716	2849	2021	1884	1691	2425	54	105	606	1305	929	1626	1529	2791	1839	50		E	blank media	control	Tributyltin									control	control	Tributyltin									control
F	50	2263	85	89	716	1407	1476	1933	1858	1946	1984	1998	1731	1918	69	171	777	769	937	1737	1659	1793	1382	57		F	blank media	control	20	10	5	2.5	1.25	0.625	0.3125	0.15625	0.078125	control	control	20	10	5	2.5	1.25	0.625	0.3125	0.15625	0.078125	control
G	79	5154	892	3211	2611	3557	2845	2223	2408	4038	2673	2535	1554	2654	539	1788	1976	1831	1466	1599	2151	2336	1814	53		G	blank media	control	SnCl2									control	control	SnCl2									control
H	94	2907	1023	2356	2218	2776	2508	3450	1255	2091	3257	3461	680	2091	421	1806	1273	1629	1409	1858	1874	2510	1713	71		H	blank media	control	200	100	50	25	12.5	6.25	3.125	1.5625	0.78125	control	control	200	100	50	25	12.5	6.25	3.125	1.5625	0.78125	control
I	115	3784	1472	2645	2020	3202	2481	3915	3731	2523	2802	2644	1990	2002	734	1117	1493	1229	1280	1462	1352	1735	1456	55		I	blank media	control	Na2HAsO4									control	control	Na2HAsO4									control
J	71	4505	2453	2434	3825	3215	2861	2545	2242	3178	3073	2439	1930	1761	854	1494	1772	1830	2215	1549	1448	2989	1363	82		J	blank media	control	100	50	25	12.5	6.25	3.125	1.5625	0.78125	0.390625	control	control	100	50	25	12.5	6.25	3.125	1.5625	0.78125	0.390625	control
K	93	1976	79	103	332	917	1556	2395	1746	2977	3190	1311	1206	2538	111	275	670	802	1792	2633	1614	2385	2774	76		K	blank media	control	NaAsO2									control	control	NaAsO2									control
L	87	3940	61	121	291	974	2292	2450	3008	3429	2600	2930	1711	1707	83	355	532	1190	1482	2242	2475	2227	1217	74		L	blank media	control	100	50	25	12.5	6.25	3.125	1.5625	0.78125	0.390625	control	control	100	50	25	12.5	6.25	3.125	1.5625	0.78125	0.390625	control
M	97	2150	48	94	216	925	1939	2341	3534	2763	2738	2448	1127	1204	54	142	649	1238	1509	2039	2421	2401	2952	79		M	blank media	control	CdCl2									control	control	CdCl2									control
N	60	3373	46	100	280	964	2512	2298	3312	2023	2762	3407	1361	1140	59	253	486	1604	2092	2078	1478	1968	2256	88		N	blank media	control	160	80	40	20	10	5	2.5	1.25	0.625	control	control	160	80	40	20	10	5	2.5	1.25	0.625	control
O	83	2583	191	2017	2748	2741	3599	3914	3397	3122	3619	2413	1758	2235	87	2173	2453	1883	1733	2395	2350	2371	2008	88		O	blank media	control	ZnCl2									control	control	ZnCl2									control
P	71	3096	135	2871	2329	2598	2479	2188	2557	2234	3255	3108	1670	1952	46	2188	1689	2378	1740	2164	2118	1759	2239	112		P	blank media	control	400	200	100	50	25	12.5	6.25	3.125	1.5625	control	control	400	200	100	50	25	12.5	6.25	3.125	1.5625	control
<>	1	2	3	4	5	6	7	8	9	10	11	12	13	14	15	16	17	18	19	20	21	22	23	24	Plate I.4	<>	1	2	3	4	5	6	7	8	9	10	11	12	13	14	15	16	17	18	19	20	21	22	23
A	55	275	43	41	47	81	237	437	494	551	568	345	2568	83	75	91	2036	3141	3056	2869	3499	2181	1764	56		A	blank media	control	Menadione				CBs108-1					control	control	Menadione				CBs108-2					control
B	51	465	42	48	42	64	810	552	559	712	552	690	3029	63	69	108	2461	3193	3034	3079	3249	1921	2156	51		B	blank media	control	160	80	40	20	10	5	2.5	1.25	0.625	control	control	160	80	40	20	10	5	2.5	1.25	0.625	control
C	52	675	395	778	393	944	757	668	503	663	543	424	3685	3259	2794	2634	3108	4086	3527	2571	3724	3348	2968	89		C	blank media	control	Phytonadione									control	control	Phytonadione									control
D	38	983	1173	539	493	612	430	867	918	696	758	540	2749	3642	3518	4034	2728	3125	3240	2488	2800	3431	2900	60		D	blank media	control	100	50	25	12.5	6.25	3.125	1.5625	0.78125	0.390625	control	control	100	50	25	12.5	6.25	3.125	1.5625	0.78125	0.390625	control
E	49	927	43	53	171	649	461	755	635	715	603	1073	3121	90	73	715	1494	1980	2516	2640	3462	3627	4272	54		E	blank media	control	Tributyltin									control	control	Tributyltin									control
F	55	757	52	55	311	492	323	627	674	545	730	758	3484	70	100	652	1482	2313	2282	3360	3296	3436	3232	60		F	blank media	control	20	10	5	2.5	1.25	0.625	0.3125	0.15625	0.078125	control	control	20	10	5	2.5	1.25	0.625	0.3125	0.15625	0.078125	control
G	52	512	323	442	674	946	810	673	537	1115	761	876	4080	1767	4418	3334	3986	3109	3508	3883	3414	2744	3123	53		G	blank media	control	SnCl2									control	control	SnCl2									control
H	48	645	307	641	559	1026	824	1025	713	970	775	692	4108	1450	3424	3563	3797	3663	3787	4054	3435	2798	2446	68		H	blank media	control	200	100	50	25	12.5	6.25	3.125	1.5625	0.78125	control	control	200	100	50	25	12.5	6.25	3.125	1.5625	0.78125	control
I	55	933	658	651	659	773	762	858	771	576	753	695	3338	2721	3012	2612	3482	3705	3849	3733	2775	3083	3270	73		I	blank media	control	Na2HAsO4									control	control	Na2HAsO4									control
J	52	616	484	626	575	998	867	905	786	931	1026	675	3441	2991	4786	2734	4161	2849	3653	3885	3996	3180	2985	90		J	blank media	control	100	50	25	12.5	6.25	3.125	1.5625	0.78125	0.390625	control	control	100	50	25	12.5	6.25	3.125	1.5625	0.78125	0.390625	control
K	55	621	50	58	117	195	415	551	666	851	672	740	2681	109	180	408	1121	2100	2997	3788	5047	3625	4520	59		K	blank media	control	NaAsO2									control	control	NaAsO2									control
L	50	505	64	70	107	311	499	589	668	678	626	635	3140	95	118	471	1143	2079	3714	4802	3840	3445	4960	83		L	blank media	control	100	50	25	12.5	6.25	3.125	1.5625	0.78125	0.390625	control	control	100	50	25	12.5	6.25	3.125	1.5625	0.78125	0.390625	control
M	56	472	46	53	69	218	379	521	639	722	669	569	3550	66	83	180	661	4161	3870	4510	4009	4050	3878	68		M	blank media	control	CdCl2									control	control	CdCl2									control
N	52	565	49	67	81	236	351	680	571	815	408	860	2767	72	90	166	502	2170	3305	3361	4376	4306	5318	91		N	blank media	control	160	80	40	20	10	5	2.5	1.25	0.625	control	control	160	80	40	20	10	5	2.5	1.25	0.625	control
O	57	876	159	991	491	670	661	948	662	503	535	712	3975	708	4215	3668	3868	4190	3381	4319	3558	4439	4669	77		O	blank media	control	ZnCl2									control	control	ZnCl2									control
P	58	592	192	495	821	1067	721	849	905	1018	746	847	4466	525	3631	3551	3711	4405	3347	4184	3558	3347	3609	135		P	blank media	control	400	200	100	50	25	12.5	6.25	3.125	1.5625	control	control	400	200	100	50	25	12.5	6.25	3.125	1.5625	control
[truncated: 1 more columns]

## Sheet: Tox Day II
<>	1	2	3	4	5	6	7	8	9	10	11	12	13	14	15	16	17	18	19	20	21	22	23	24	Plate II.1	<>	1	2	3	4	5	6	7	8	9	10	11	12	13	14	15	16	17	18	19	20	21	22	23
A	52	2619	40	35	49	1089	4704	4305	5015	4097	4505	4366	1360	38	33	35	99	743	1597	1290	806	1262	1256	58		A	blank media	control	Menadione				CBs101-1					control	control	Menadione				CBs101-2					control
B	54	3999	38	48	60	5070	4638	4542	4831	3622	4186	5958	1896	40	44	42	118	978	1196	1867	1516	1407	739	49		B	blank media	control	160	80	40	20	10	5	2.5	1.25	0.625	control	control	160	80	40	20	10	5	2.5	1.25	0.625	control
C	37	4534	4753	5142	5543	4470	4292	4874	5828	5450	4981	5421	2966	1250	2121	1641	2040	1429	1550	1795	1811	889	1493	60		C	blank media	control	Phytonadione									control	control	Phytonadione									control
D	50	4249	4118	4082	4196	4359	4140	4175	4158	4687	4091	4346	1662	1262	1176	1420	1313	1710	1274	1332	1561	1877	1156	53		D	blank media	control	100	50	25	12.5	6.25	3.125	1.5625	0.78125	0.390625	control	control	100	50	25	12.5	6.25	3.125	1.5625	0.78125	0.390625	control
E	41	4248	36	122	1578	2855	3439	4250	4713	3562	4232	5022	2625	39	39	120	321	399	870	897	1047	1379	1652	54		E	blank media	control	Tributyltin									control	control	Tributyltin									control
F	68	4872	38	75	1143	2082	3027	3549	3518	3735	4584	3697	2339	125	69	98	283	462	1075	1050	1241	1423	1431	55		F	blank media	control	20	10	5	2.5	1.25	0.625	0.3125	0.15625	0.078125	control	control	20	10	5	2.5	1.25	0.625	0.3125	0.15625	0.078125	control
G	53	5609	2210	4274	4777	4306	5636	4500	4813	4646	5028	4802	1448	346	1368	1133	1614	979	2174	1935	1296	1820	1035	54		G	blank media	control	SnCl2									control	control	SnCl2									control
H	61	5438	2228	3909	5404	5356	5027	4781	4484	4923	5340	4122	1644	534	1646	2627	1625	1648	1897	1920	1395	1339	1468	56		H	blank media	control	200	100	50	25	12.5	6.25	3.125	1.5625	0.78125	control	control	200	100	50	25	12.5	6.25	3.125	1.5625	0.78125	control
I	60	6467	3621	4952	4179	5048	5224	5227	4135	5357	4846	5118	1793	820	1575	2438	2149	1790	1463	1437	1255	1741	2224	48		I	blank media	control	Na2HAsO4									control	control	Na2HAsO4									control
J	52	4636	3271	5863	5576	4760	4098	4246	4244	5040	4209	6353	1489	1289	1491	1964	1491	1431	2229	1483	1633	1393	1440	84		J	blank media	control	100	50	25	12.5	6.25	3.125	1.5625	0.78125	0.390625	control	control	100	50	25	12.5	6.25	3.125	1.5625	0.78125	0.390625	control
K	48	5029	67	94	260	1028	1892	6307	4842	5310	5847	6417	1853	66	62	132	563	811	1682	1484	1691	2576	2594	47		K	blank media	control	NaAsO2									control	control	NaAsO2									control
L	59	4635	47	77	155	1163	1900	4063	4477	4733	5820	5423	1784	56	54	168	532	785	1296	1815	1663	2077	2037	63		L	blank media	control	100	50	25	12.5	6.25	3.125	1.5625	0.78125	0.390625	control	control	100	50	25	12.5	6.25	3.125	1.5625	0.78125	0.390625	control
M	63	5717	58	130	335	2926	6482	5357	6568	5660	5736	6774	2291	2089	60	157	667	1549	1552	2219	2675	2188	1552	88		M	blank media	control	CdCl2									control	control	CdCl2									control
N	60	6492	53	79	485	2182	3983	4304	6301	5252	6112	4457	1531	46	74	150	542	1491	1842	2400	2206	1619	1590	68		N	blank media	control	160	80	40	20	10	5	2.5	1.25	0.625	control	control	160	80	40	20	10	5	2.5	1.25	0.625	control
O	57	6109	324	5832	5102	5983	5180	5166	6216	6144	5123	7399	2625	2347	1470	2321	2340	2146	1784	1848	1514	1822	2057	61		O	blank media	control	ZnCl2									control	control	ZnCl2									control
P	92	6487	350	5757	6671	6338	5404	5505	4992	5674	5559	7202	2336	435	2297	1938	2199	1827	2097	2253	1918	1909	1954	113		P	blank media	control	400	200	100	50	25	12.5	6.25	3.125	1.5625	control	control	400	200	100	50	25	12.5	6.25	3.125	1.5625	control
<>	1	2	3	4	5	6	7	8	9	10	11	12	13	14	15	16	17	18	19	20	21	22	23	24	Plate II.2	<>	1	2	3	4	5	6	7	8	9	10	11	12	13	14	15	16	17	18	19	20	21	22	23
A	79	407	44	46	49	55	453	3342	4484	3874	4574	4064	2711	50	50	64	1938	1729	3115	2070	3282	1977	1545	54		A	blank media	control	Menadione				CBs103-1					control	control	Menadione				CBs104-1					control
B	52	1983	58	61	50	76	836	3897	4783	5206	5133	5007	2966	46	54	72	2255	2906	2872	2311	2822	2790	2414	48		B	blank media	control	160	80	40	20	10	5	2.5	1.25	0.625	control	control	160	80	40	20	10	5	2.5	1.25	0.625	control
C	37	4553	2802	3480	4231	4167	4838	4969	5316	5592	5255	5600	4082	2598	2664	3100	2383	2893	3237	2842	3094	2515	3336	60		C	blank media	control	Phytonadione									control	control	Phytonadione									control
D	57	4428	3638	4736	4889	5404	5337	4648	5454	6391	4442	5192	4033	3895	2808	2358	3468	2399	2736	3155	3029	3179	3647	56		D	blank media	control	100	50	25	12.5	6.25	3.125	1.5625	0.78125	0.390625	control	control	100	50	25	12.5	6.25	3.125	1.5625	0.78125	0.390625	control
E	43	5978	62	55	949	3017	4689	4642	5285	5071	4945	4437	2793	45	70	266	647	2595	1996	2274	3369	2997	3511	56		E	blank media	control	Tributyltin									control	control	Tributyltin									control
F	74	4723	152	85	884	2977	4306	6411	5476	7277	5921	6746	3498	58	66	117	650	1990	2018	1844	2105	3112	2166	54		F	blank media	control	20	10	5	2.5	1.25	0.625	0.3125	0.15625	0.078125	control	control	20	10	5	2.5	1.25	0.625	0.3125	0.15625	0.078125	control
G	69	6625	4308	5777	3701	6558	5915	5866	5649	6295	6696	6004	4907	1196	1912	4227	3849	3447	3376	4128	3146	2794	3785	53		G	blank media	control	SnCl2									control	control	SnCl2									control
H	95	6417	3439	5546	5589	7159	4788	6134	5533	6554	3820	5730	4200	2289	2056	3266	4654	4373	2705	3723	3581	4168	3572	56		H	blank media	control	200	100	50	25	12.5	6.25	3.125	1.5625	0.78125	control	control	200	100	50	25	12.5	6.25	3.125	1.5625	0.78125	control
I	82	5816	3732	5711	5444	6534	6371	5573	7039	6019	7084	7161	4781	3282	3380	3587	3329	3676	4078	4258	3087	4397	2841	78		I	blank media	control	Na2HAsO4									control	control	Na2HAsO4									control
J	57	5111	4187	6207	5511	6021	7297	6887	5664	6313	6935	6691	4714	2604	3191	4609	3634	3638	3281	5212	3845	4923	3433	66		J	blank media	control	100	50	25	12.5	6.25	3.125	1.5625	0.78125	0.390625	control	control	100	50	25	12.5	6.25	3.125	1.5625	0.78125	0.390625	control
K	50	5533	72	92	379	1541	4130	5133	7118	7150	8753	6538	4687	59	89	260	516	1215	2807	4345	3281	3531	2990	104		K	blank media	control	NaAsO2									control	control	NaAsO2									control
L	61	7236	72	104	55	2157	4344	6030	6726	6691	6728	4835	3868	59	73	250	717	2404	3240	3932	5529	5517	4858	84		L	blank media	control	100	50	25	12.5	6.25	3.125	1.5625	0.78125	0.390625	control	control	100	50	25	12.5	6.25	3.125	1.5625	0.78125	0.390625	control
M	47	6630	54	131	476	3609	5826	7874	6062	7833	7637	6278	5717	47	84	388	1642	2643	3436	4534	4640	4036	5059	72		M	blank media	control	CdCl2									control	control	CdCl2									control
N	85	7596	60	177	519	3010	5644	7098	6939	7520	7461	6766	2692	48	119	207	1788	3128	5091	4824	5577	5384	4447	78		N	blank media	control	160	80	40	20	10	5	2.5	1.25	0.625	control	control	160	80	40	20	10	5	2.5	1.25	0.625	control
O	99	7049	391	5343	6528	7507	6290	7311	5008	8315	6986	6943	5015	328	2982	3003	2576	3639	3477	3437	2981	3940	4110	266		O	blank media	control	ZnCl2									control	control	ZnCl2									control
P	110	7699	638	5683	5729	5522	7296	7761	7311	7916	7746	7311	6416	673	3570	3606	4474	4959	4090	3479	4531	4857	4249	113		P	blank media	control	400	200	100	50	25	12.5	6.25	3.125	1.5625	control	control	400	200	100	50	25	12.5	6.25	3.125	1.5625	control
<>	1	2	3	4	5	6	7	8	9	10	11	12	13	14	15	16	17	18	19	20	21	22	23	24	Plate II.3	<>	1	2	3	4	5	6	7	8	9	10	11	12	13	14	15	16	17	18	19	20	21	22	23
A	47	1714	50	45	79	1951	1608	3186	2585	2865	2938	2757	4503	94	92	59	2474	3412	3475	2992	3542	3448	2844	74		A	blank media	control	Menadione				CBs104-3					control	control	Menadione				CBs108-2					control
B	58	2582	45	44	65	661	2034	2470	2368	2636	2725	2456	5813	64	61	143	3796	4820	4718	4052	3911	3622	3802	53		B	blank media	control	160	80	40	20	10	5	2.5	1.25	0.625	control	control	160	80	40	20	10	5	2.5	1.25	0.625	control
C	69	3987	2426	2495	2221	1573	1437	2073	2759	2641	3335	2001	4514	2576	4506	3500	3139	4287	4586	5478	3904	4020	3733	66		C	blank media	control	Phytonadione									control	control	Phytonadione									control
D	68	2650	2023	2180	2639	2083	2140	2609	2012	2196	3859	2747	4095	3842	3243	3943	3852	5097	4300	4283	4313	4896	4254	68		D	blank media	control	100	50	25	12.5	6.25	3.125	1.5625	0.78125	0.390625	control	control	100	50	25	12.5	6.25	3.125	1.5625	0.78125	0.390625	control
E	56	3059	48	56	423	866	2573	2594	2666	1932	2442	3568	4988	64	72	760	2886	3815	3301	4681	4620	5332	5238	54		E	blank media	control	Tributyltin									control	control	Tributyltin									control
F	56	3106	51	53	335	785	1655	2839	2059	2479	3378	2569	4376	90	75	355	2089	2134	4004	3635	3884	4846	4580	66		F	blank media	control	20	10	5	2.5	1.25	0.625	0.3125	0.15625	0.078125	control	control	20	10	5	2.5	1.25	0.625	0.3125	0.15625	0.078125	control
G	58	4306	2120	1876	2014	2323	1882	5057	3423	2315	3037	3297	4835	2868	3929	5422	5615	5476	5241	4904	4576	4809	4526	61		G	blank media	control	SnCl2									control	control	SnCl2									control
H	104	2301	2908	2716	3582	1611	3013	3225	3963	3513	2998	3669	4423	4359	5003	4536	4685	4944	5476	4927	4591	4407	3920	70		H	blank media	control	200	100	50	25	12.5	6.25	3.125	1.5625	0.78125	control	control	200	100	50	25	12.5	6.25	3.125	1.5625	0.78125	control
I	72	3152	1878	2402	3056	2645	3411	3634	2599	3225	3392	2503	6327	3693	4448	5256	5315	5033	4275	4683	5381	5145	5284	56		I	blank media	control	Na2HAsO4									control	control	Na2HAsO4									control
J	67	2816	1309	2299	3250	3040	3703	2564	2494	3800	3710	2271	4991	4709	6196	3939	3794	4754	4817	5255	6802	6256	4747	65		J	blank media	control	100	50	25	12.5	6.25	3.125	1.5625	0.78125	0.390625	control	control	100	50	25	12.5	6.25	3.125	1.5625	0.78125	0.390625	control
K	68	3699	67	75	285	876	1515	2008	4321	2112	3268	2863	5562	132	109	408	1353	2973	4964	5718	5741	5925	5704	56		K	blank media	control	NaAsO2									control	control	NaAsO2									control
L	67	3717	72	75	235	489	1794	3392	2720	2689	4690	3216	5138	83	119	375	1772	3987	4952	5157	5676	6241	6848	64		L	blank media	control	100	50	25	12.5	6.25	3.125	1.5625	0.78125	0.390625	control	control	100	50	25	12.5	6.25	3.125	1.5625	0.78125	0.390625	control
M	84	2559	51	113	439	1163	2435	2337	2652	4352	3855	3307	5922	64	98	228	1954	3874	4650	5688	4865	5853	6348	73		M	blank media	control	CdCl2									control	control	CdCl2									control
N	86	3223	61	141	503	1018	1396	4148	2807	3645	3696	3031	4311	59	114	362	1112	3935	5562	5465	6070	5420	5911	81		N	blank media	control	160	80	40	20	10	5	2.5	1.25	0.625	control	control	160	80	40	20	10	5	2.5	1.25	0.625	control
O	68	3356	351	1979	3293	1760	2424	3196	4190	3669	2897	2406	5498	671	5025	4294	4658	4990	5570	6025	5232	5119	5014	79		O	blank media	control	ZnCl2									control	control	ZnCl2									control
P	112	3441	665	2565	2508	2209	2387	3014	2428	2370	2852	3348	4683	397	3520	3319	4376	3811	4673	4860	5436	5559	5169	89		P	blank media	control	400	200	100	50	25	12.5	6.25	3.125	1.5625	control	control	400	200	100	50	25	12.5	6.25	3.125	1.5625	control
[truncated: 1 more columns]

## Sheet: Tox Day III
<>	1	2	3	4	5	6	7	8	9	10	11	12	13	14	15	16	17	18	19	20	21	22	23	24	Plate III.1	<>	1	2	3	4	5	6	7	8	9	10	11	12	13	14	15	16	17	18	19	20	21	22	23
A	90	1682	52	53	104	2166	2244	2055	2178	2069	2787	2245	1270	55	40	49	517	1354	1637	1445	1326	1339	1550	45		A	blank media	control	Menadione				CBs101-1					control	control	Menadione				CBs101-2					control
B	49	2659	52	49	80	2120	2955	2761	3047	2607	2625	2715	1286	43	42	46	856	1191	1456	1394	1653	1401	1301	44		B	blank media	control	160	80	40	20	10	5	2.5	1.25	0.625	control	control	160	80	40	20	10	5	2.5	1.25	0.625	control
C	33	3126	1266	2385	3378	3271	2435	2883	3077	3067	2847	3489	2204	1137	1224	1587	1695	1591	1734	1572	1864	1501	1688	36		C	blank media	control	Phytonadione									control	control	Phytonadione									control
D	33	3238	2397	2006	3564	2351	2281	2332	2396	2781	2092	2796	1477	1075	1174	1280	1478	1551	1515	1643	1195	1420	1455	46		D	blank media	control	100	50	25	12.5	6.25	3.125	1.5625	0.78125	0.390625	control	control	100	50	25	12.5	6.25	3.125	1.5625	0.78125	0.390625	control
E	38	2587	38	57	570	918	1356	1470	2291	2170	2874	2903	1609	40	35	110	448	875	1223	1262	1838	1723	1863	34		E	blank media	control	Tributyltin									control	control	Tributyltin									control
F	46	2787	62	53	629	971	1311	1551	2003	1746	2516	2563	1575	46	38	64	359	780	1003	1311	1172	1704	1455	42		F	blank media	control	20	10	5	2.5	1.25	0.625	0.3125	0.15625	0.078125	control	control	20	10	5	2.5	1.25	0.625	0.3125	0.15625	0.078125	control
G	39	3062	1823	2575	3273	2456	2343	2198	2570	2135	2955	2667	1143	719	1399	1551	1604	1689	1249	1935	2188	1593	1596	32		G	blank media	control	SnCl2									control	control	SnCl2									control
H	46	3589	2029	2974	2214	2714	2635	2493	2687	2622	2527	3084	1209	759	1151	1641	1089	1270	1663	1484	1113	1221	1400	38		H	blank media	control	200	100	50	25	12.5	6.25	3.125	1.5625	0.78125	control	control	200	100	50	25	12.5	6.25	3.125	1.5625	0.78125	control
I	41	2815	59	55	77	138	684	1550	1758	2185	2365	3027	1774	51	45	52	108	534	1267	1238	1338	1660	1447	35		I	blank media	control	Na2HAsO4									control	control	Na2HAsO4									control
J	81	3704	52	71	84	141	643	1764	2479	2288	2910	3008	1193	58	72	77	145	415	954	1509	1458	1634	1220	45		J	blank media	control	100	50	25	12.5	6.25	3.125	1.5625	0.78125	0.390625	control	control	100	50	25	12.5	6.25	3.125	1.5625	0.78125	0.390625	control
K	77	4684	2571	3233	3303	2481	2193	2558	2730	2593	2796	2732	1717	1293	1358	1565	1672	1576	1539	1653	2273	1439	1627	35		K	blank media	control	NaAsO2									control	control	NaAsO2									control
L	60	3861	3181	3685	4340	2753	2697	2775	2683	2329	2989	2823	1503	1309	1660	1429	1511	1724	1916	1664	1680	1734	1826	45		L	blank media	control	100	50	25	12.5	6.25	3.125	1.5625	0.78125	0.390625	control	control	100	50	25	12.5	6.25	3.125	1.5625	0.78125	0.390625	control
M	47	3805	45	80	279	1671	3362	3144	2913	2711	2365	2787	1445	41	63	175	774	1538	1798	1660	1908	1870	1612	38		M	blank media	control	CdCl2									control	control	CdCl2									control
N	43	4373	39	65	215	1083	3200	2859	3046	2490	2225	2777	1953	36	62	183	714	1252	1619	2295	2145	2333	1644	52		N	blank media	control	160	80	40	20	10	5	2.5	1.25	0.625	control	control	160	80	40	20	10	5	2.5	1.25	0.625	control
O	39	4643	120	4361	4277	4270	3827	3561	2880	2792	3523	3686	1345	132	2246	1881	1694	1641	2012	1864	1831	2432	1471	46		O	blank media	control	ZnCl2									control	control	ZnCl2									control
P	71	3241	138	3782	3225	3748	3341	2825	3082	3120	3721	3384	1430	55	1529	1893	1517	1661	1737	1669	1824	1560	1838	79		P	blank media	control	400	200	100	50	25	12.5	6.25	3.125	1.5625	control	control	400	200	100	50	25	12.5	6.25	3.125	1.5625	control
<>	1	2	3	4	5	6	7	8	9	10	11	12	13	14	15	16	17	18	19	20	21	22	23	24	Plate III.2	<>	1	2	3	4	5	6	7	8	9	10	11	12	13	14	15	16	17	18	19	20	21	22	23
A	40	496	44	38	51	61	751	1858	1714	2176	1912	1578	218	41	42	37	45	253	663	672	628	622	737	61		A	blank media	control	Menadione				CBs103-1					control	control	Menadione				CBs103-2					control
B	47	1192	39	52	65	109	713	2434	2047	2236	2121	1824	573	41	35	34	54	406	961	724	505	685	626	40		B	blank media	control	160	80	40	20	10	5	2.5	1.25	0.625	control	control	160	80	40	20	10	5	2.5	1.25	0.625	control
C	36	2998	1325	1492	2266	3179	2448	1831	2772	2373	2749	3007	883	266	457	955	1026	474	715	756	661	724	534	30		C	blank media	control	Phytonadione									control	control	Phytonadione									control
D	46	3714	1454	2441	2834	2499	2141	2370	2612	2391	3079	3051	922	780	760	890	633	525	747	666	721	854	702	31		D	blank media	control	100	50	25	12.5	6.25	3.125	1.5625	0.78125	0.390625	control	control	100	50	25	12.5	6.25	3.125	1.5625	0.78125	0.390625	control
E	41	3142	46	43	593	1558	1763	2095	2195	2141	2337	2602	926	40	41	85	339	584	701	734	767	769	619	30		E	blank media	control	Tributyltin									control	control	Tributyltin									control
F	36	3253	53	54	621	1461	1974	2088	2573	2419	2427	2252	826	42	42	110	397	389	624	797	807	532	623	31		F	blank media	control	20	10	5	2.5	1.25	0.625	0.3125	0.15625	0.078125	control	control	20	10	5	2.5	1.25	0.625	0.3125	0.15625	0.078125	control
G	29	3874	1613	2540	2438	2385	2228	2562	2212	2714	2739	2785	865	220	715	713	336	773	750	602	566	707	631	28		G	blank media	control	SnCl2									control	control	SnCl2									control
H	48	3066	1481	2835	3411	3858	1912	2462	2166	2801	2831	2857	898	387	573	679	550	603	473	515	584	500	541	29		H	blank media	control	200	100	50	25	12.5	6.25	3.125	1.5625	0.78125	control	control	200	100	50	25	12.5	6.25	3.125	1.5625	0.78125	control
I	43	3323	66	45	74	550	1393	2295	2251	2699	2465	2841	829	56	41	45	259	456	496	684	549	738	631	34		I	blank media	control	Na2HAsO4									control	control	Na2HAsO4									control
J	59	4441	63	54	85	720	2050	2340	2929	3265	3168	2516	719	58	45	63	303	648	831	742	858	686	675	33		J	blank media	control	100	50	25	12.5	6.25	3.125	1.5625	0.78125	0.390625	control	control	100	50	25	12.5	6.25	3.125	1.5625	0.78125	0.390625	control
K	58	3252	2724	2793	3256	3534	3799	3067	3431	3210	3002	3218	1055	761	899	806	479	657	828	928	972	658	706	32		K	blank media	control	NaAsO2									control	control	NaAsO2									control
L	53	3321	2343	3034	3595	3076	3223	3311	3700	3719	3342	3173	1066	1140	838	952	632	875	1062	825	884	837	915	35		L	blank media	control	100	50	25	12.5	6.25	3.125	1.5625	0.78125	0.390625	control	control	100	50	25	12.5	6.25	3.125	1.5625	0.78125	0.390625	control
M	47	3007	46	52	191	1806	2827	3996	2768	3243	2349	2290	1076	41	65	241	667	855	679	949	1074	963	676	34		M	blank media	control	CdCl2									control	control	CdCl2									control
N	56	4028	55	68	288	2024	3036	3568	3321	2402	3137	2901	965	45	79	180	805	781	926	1065	931	735	793	34		N	blank media	control	160	80	40	20	10	5	2.5	1.25	0.625	control	control	160	80	40	20	10	5	2.5	1.25	0.625	control
O	43	4138	1325	3375	3619	3892	3566	3261	3221	3034	3959	1972	1278	371	953	847	589	1153	1162	901	500	1070	902	38		O	blank media	control	ZnCl2									control	control	ZnCl2									control
P	103	4279	869	3968	3126	3598	3796	3071	3272	3420	3226	3413	1156	214	1116	646	543	971	806	1008	1160	949	1226	57		P	blank media	control	400	200	100	50	25	12.5	6.25	3.125	1.5625	control	control	400	200	100	50	25	12.5	6.25	3.125	1.5625	control
<>	1	2	3	4	5	6	7	8	9	10	11	12	13	14	15	16	17	18	19	20	21	22	23	24	Plate III.3	<>	1	2	3	4	5	6	7	8	9	10	11	12	13	14	15	16	17	18	19	20	21	22	23
A	41	3290	38	43	414	2719	2741	2999	2871	2397	2486	2697	2037	32	33	45	1333	1622	1932	1927	1405	1642	1442	68		A	blank media	control	Menadione				CBs104-1					control	control	Menadione				CBs104-3					control
B	51	3250	52	41	68	3377	3069	2771	2858	3384	2638	2950	2433	63	29	28	1288	2102	2297	2213	1675	1931	2001	37		B	blank media	control	160	80	40	20	10	5	2.5	1.25	0.625	control	control	160	80	40	20	10	5	2.5	1.25	0.625	control
C	56	3375	2988	2545	3340	2855	2979	3109	2833	3336	3254	2520	2539	1615	1668	1983	1746	2074	1875	1967	1747	2224	2169	35		C	blank media	control	Phytonadione									control	control	Phytonadione									control
D	51	3483	2685	3604	3302	3145	3282	2589	3915	2803	3118	3379	2707	2407	2110	2033	1852	1914	1970	1695	1580	1011	2268	35		D	blank media	control	100	50	25	12.5	6.25	3.125	1.5625	0.78125	0.390625	control	control	100	50	25	12.5	6.25	3.125	1.5625	0.78125	0.390625	control
E	28	3575	57	47	441	1139	1587	2280	2832	2482	3096	2747	2325	33	29	124	606	1016	1813	1541	1799	2302	1951	36		E	blank media	control	Tributyltin									control	control	Tributyltin									control
F	44	3373	53	63	220	1382	2588	2515	2434	2938	2650	2238	2308	33	27	116	538	1156	1264	1557	1260	1464	1643	30		F	blank media	control	20	10	5	2.5	1.25	0.625	0.3125	0.15625	0.078125	control	control	20	10	5	2.5	1.25	0.625	0.3125	0.15625	0.078125	control
G	39	4029	2539	2686	4045	3811	2893	3075	2878	3042	3462	3434	2600	913	1465	1873	1786	2014	2394	1641	1929	2568	1682	30		G	blank media	control	SnCl2									control	control	SnCl2									control
H	66	3452	2014	3459	4210	4387	4155	3817	3988	3596	3416	3602	2540	1039	1679	1707	1602	1457	1825	2192	1029	2771	1172	35		H	blank media	control	200	100	50	25	12.5	6.25	3.125	1.5625	0.78125	control	control	200	100	50	25	12.5	6.25	3.125	1.5625	0.78125	control
I	45	3458	41	45	78	531	1084	2527	3110	2918	4037	3051	2013	41	42	48	142	487	1437	2661	2025	2117	2412	34		I	blank media	control	Na2HAsO4									control	control	Na2HAsO4									control
J	59	3436	46	70	80	484	1479	3203	4014	3738	3123	3352	2675	41	46	47	162	1033	1654	1750	1856	2106	1932	37		J	blank media	control	100	50	25	12.5	6.25	3.125	1.5625	0.78125	0.390625	control	control	100	50	25	12.5	6.25	3.125	1.5625	0.78125	0.390625	control
K	50	3744	3184	3756	3112	4824	3954	4001	3715	3229	4134	3765	2419	2492	2383	2085	1923	2515	2161	1924	2759	2475	2548	37		K	blank media	control	NaAsO2									control	control	NaAsO2									control
L	79	4148	2671	4209	3657	3896	4194	4206	4375	4261	4127	3257	2655	2015	2247	2414	2210	2243	2154	2772	1941	2329	2513	41		L	blank media	control	100	50	25	12.5	6.25	3.125	1.5625	0.78125	0.390625	control	control	100	50	25	12.5	6.25	3.125	1.5625	0.78125	0.390625	control
M	56	3880	47	108	369	2493	3645	3577	3501	2934	3488	3655	2428	37	87	331	1144	1963	2770	3549	2764	2152	2516	41		M	blank media	control	CdCl2									control	control	CdCl2									control
N	67	3482	50	82	428	2092	3541	3403	3418	4164	4009	3814	2847	44	70	399	1688	2534	2493	3643	2443	2726	2588	41		N	blank media	control	160	80	40	20	10	5	2.5	1.25	0.625	control	control	160	80	40	20	10	5	2.5	1.25	0.625	control
O	47	3910	657	3688	3809	4421	4088	4378	3633	3600	4353	3988	3071	504	1977	2833	2829	2811	2013	3033	3241	3278	3066	41		O	blank media	control	ZnCl2									control	control	ZnCl2									control
P	71	4165	510	3213	3685	3627	3234	3936	3695	3631	3458	3947	3375	533	2272	2400	2644	2638	3020	2360	2818	3099	2641	60		P	blank media	control	400	200	100	50	25	12.5	6.25	3.125	1.5625	control	control	400	200	100	50	25	12.5	6.25	3.125	1.5625	control
<>	1	2	3	4	5	6	7	8	9	10	11	12	13	14	15	16	17	18	19	20	21	22	23	24	Plate III.4	<>	1	2	3	4	5	6	7	8	9	10	11	12	13	14	15	16	17	18	19	20	21	22	23
A	42	1353	31	32	37	604	1531	2113	1614	1855	1889	1911	3280	50	56	132	1145	3252	2402	2193	1748	2078	1892	55		A	blank media	control	Menadione				CBs108-1					control	control	Menadione				CBs108-2					control
B	41	2019	37	32	35	480	2513	1485	1616	1249	1599	1762	3145	44	41	48	2088	2192	3169	2829	2334	1941	1950	47		B	blank media	control	160	80	40	20	10	5	2.5	1.25	0.625	control	control	160	80	40	20	10	5	2.5	1.25	0.625	control
C	35	1564	1499	2757	1933	1707	2410	1893	2022	2069	1923	2107	3320	2728	2942	2331	2737	3071	3287	2898	2053	3089	2438	44		C	blank media	control	Phytonadione									control	control	Phytonadione									control
D	69	1590	1483	1744	2228	1792	1515	1985	2123	1575	2291	1237	2875	2315	3050	2312	2432	3557	2681	2731	2513	2547	2697	47		D	blank media	control	100	50	25	12.5	6.25	3.125	1.5625	0.78125	0.390625	control	control	100	50	25	12.5	6.25	3.125	1.5625	0.78125	0.390625	control
E	72	2299	42	40	536	1267	1690	1593	1407	1450	1430	1434	3854	41	57	509	1861	1755	3130	2628	2992	3119	2814	93		E	blank media	control	Tributyltin									control	control	Tributyltin									control
F	40	1925	49	49	450	978	1101	932	1267	1622	1754	1737	2897	66	58	549	1183	1896	3003	3346	2470	3405	2599	44		F	blank media	control	20	10	5	2.5	1.25	0.625	0.3125	0.15625	0.078125	control	control	20	10	5	2.5	1.25	0.625	0.3125	0.15625	0.078125	control
G	74	2505	861	1623	1803	2792	1998	1739	2010	1854	1947	1486	2730	1013	2070	2172	2758	3247	3637	3109	2967	3242	2538	48		G	blank media	control	SnCl2									control	control	SnCl2									control
H	55	2174	31	32	37	604	1531	2113	1614	1855	1889	1911	2919	1525	2757	3510	2898	3564	2395	3282	3301	3556	3013	37		H	blank media	control	200	100	50	25	12.5	6.25	3.125	1.5625	0.78125	control	control	200	100	50	25	12.5	6.25	3.125	1.5625	0.78125	control
I	55	2581	37	32	35	480	2513	1485	1616	1249	1599	1762	2964	58	67	82	351	852	1952	2476	2899	2955	3875	55		I	blank media	control	Na2HAsO4									control	control	Na2HAsO4									control
J	40	1470	78	97	81	371	928	2198	1660	2454	2168	1668	3620	68	67	83	413	1778	1993	2290	3794	2051	2846	45		J	blank media	control	100	50	25	12.5	6.25	3.125	1.5625	0.78125	0.390625	control	control	100	50	25	12.5	6.25	3.125	1.5625	0.78125	0.390625	control
K	55	2269	1608	2655	2138	1806	1937	2767	1955	1723	2878	2370	4273	2772	3593	2485	3671	2942	3828	2997	3432	2973	3206	40		K	blank media	control	NaAsO2									control	control	NaAsO2									control
L	54	2326	2358	1414	2550	2245	2682	2292	2138	2504	2455	2097	4046	3299	2904	2968	2855	2152	3526	2944	3492	2841	3312	47		L	blank media	control	100	50	25	12.5	6.25	3.125	1.5625	0.78125	0.390625	control	control	100	50	25	12.5	6.25	3.125	1.5625	0.78125	0.390625	control
M	91	2535	50	3094	286	1131	2254	2295	2881	2297	2200	2536	3827	49	85	194	880	2454	2974	3089	2775	3466	3063	41		M	blank media	control	CdCl2									control	control	CdCl2									control
N	58	1721	47	82	203	703	1606	2181	1798	1445	1815	1573	3036	57	89	244	1274	2453	2969	3050	4746	3403	3539	53		N	blank media	control	160	80	40	20	10	5	2.5	1.25	0.625	control	control	160	80	40	20	10	5	2.5	1.25	0.625	control
O	48	3007	184	1526	1794	2151	1797	2216	2085	2555	2186	1729	2593	336	3420	3518	3202	2906	3549	2997	3260	3728	2957	66		O	blank media	control	ZnCl2									control	control	ZnCl2									control
P	85	2301	493	2180	1566	1518	2044	1584	1555	2057	1505	1740	3113	547	2831	2155	3416	3149	3287	2787	3272	3056	2864	116		P	blank media	control	400	200	100	50	25	12.5	6.25	3.125	1.5625	control	control	400	200	100	50	25	12.5	6.25	3.125	1.5625	control
[truncated: 1 more columns]
